# Supplementary material for: Predictors of Post-Traumatic Growth in a Sample of United Kingdom Mental and Community Healthcare Workers during the COVID-19 Pandemic
Source: Int J Environ Res Public Health. 2023 Feb 17;20(4):3539. doi: 10.3390/ijerph20043539 (PMC9965513; doi:10.3390/ijerph20043539)
Supplement: Supplementary file 1 [file ijerph-20-03539-s001.zip]

Archive with 1 entries (1 files):
- ijerph-2202981-supplementary.pdf
